# Supplementary material for: Constructing and Evaluating a Mitophagy-Related Gene Prognostic Model: Implications for Immune Landscape and Tumor Biology in Lung Adenocarcinoma
Source: Biomolecules. 2024 Feb 16;14(2):228. doi: 10.3390/biom14020228 (PMC10886790; doi:10.3390/biom14020228)
Supplement: Supplementary file 1 [file biomolecules-14-00228-s001.zip]

Archive with 1 entries (1 files):
- biomolecules-2834382-supplementary.pdf
